# Supplementary material for: Shifting parental beliefs about child development to foster parental investments and improve school readiness outcomes
Source: Nat Commun. 2021 Oct 1;12:5765. doi: 10.1038/s41467-021-25964-y (PMC8486787; doi:10.1038/s41467-021-25964-y)
Supplement: Supplementary file 4 — Source Data [file 41467_2021_25964_MOESM4_ESM.xlsx]

## Sheet: Fig 1
Figure 1: Disparities in parents’ beliefs about how parental investments affect child skill formation by socioeconomic status (SES) and education only. Kernel density estimation.
beliefs_score_sd	low_SES	middle_SES	high_SES	lessHS	HS	somecollege	morecollege
1.16734	0	1	0	0	0	0	1
1.949	0	0	1	0	0	0	1
0.385669	1	0	0	0	0	1	0
1.279	0	1	0	0	0	0	1
0.0506682	0	0	1	0	0	0	1
-1.066	0	0	1	0	1	0	0
-0.172665	0	0	1	0	0	1	0
1.05567	0	0	1	0	0	0	1
0.274002	0	1	0	0	0	1	0
-1.51267	1	0	0	0	1	0	0
-1.62433	0	0	1	0	0	1	0
-0.507666	0	1	0	0	1	0	0
-0.172665	0	1	0	0	1	0	0
0.944003	0	0	1	0	0	0	1
1.16734	0	1	0	0	0	0	1
0.497335	0	0	1	0	0	0	1
0.944003	1	0	0	0	0	1	0
0.0506682	0	1	0	0	0	0	1
-0.284332	0	1	0	0	0	0	1
0.720669	0	1	0	0	0	0	1
0.274002	0	0	1	0	0	0	1
1.83734	0	0	1	0	0	0	1
0.0506682	0	0	1	0	0	0	1
-0.730999	0	0	1	0	0	0	1
-0.395999	0	1	0	0	0	0	1
-1.401	0	0	1	0	1	0	0
1.72567	1	0	0	1	0	0	0
1.05567	1	0	0	0	0	1	0
0.720669	0	0	1	0	0	0	1
0.720669	0	0	1	0	0	0	1
-0.954333	1	0	0	0	1	0	0
-1.84767	1	0	0	0	0	0	1
0.832336	0	0	1	0	0	0	1
-0.619333	1	0	0	0	0	1	0
0.609002	0	1	0	0	0	0	1
-0.395999	0	1	0	0	0	0	1
0.385669	0	0	1	0	0	0	1
-0.172665	1	0	0	0	0	1	0
1.39067	0	0	1	0	0	0	1
-0.954333	1	0	0	0	0	0	1
0.274002	1	0	0	0	1	0	0
0.0506682	0	1	0	0	0	0	1
-0.842666	1	0	0	1	0	0	0
0.162335	1	0	0	0	0	1	0
-1.401	1	0	0	0	0	1	0
-0.284332	1	0	0	1	0	0	0
1.614	0	0	1	0	1	0	0
0.720669	0	1	0	0	1	0	0
0.385669	0	1	0	0	0	0	1
1.279	0	0	1	0	0	0	1
1.39067	1	0	0	0	0	0	1
0.609002	1	0	0	0	0	0	1
0.720669	1	0	0	0	0	0	1
1.16734	1	0	0	0	0	1	0
-0.730999	1	0	0	0	1	0	0
0.385669	1	0	0	0	0	1	0
-0.0609986	1	0	0	0	0	1	0
-1.62433	1	0	0	0	1	0	0
0.497335	1	0	0	0	0	0	1
-0.0609986	1	0	0	0	0	0	1
0.832336	0	1	0	0	0	1	0
0.274002	1	0	0	0	1	0	0
0.832336	1	0	0	0	0	1	0
-0.619333	0	0	1	0	0	0	1
0.162335	1	0	0	0	0	1	0
0.0506682	1	0	0	0	1	0	0
1.16734	1	0	0	0	0	0	1
-0.284332	1	0	0	0	0	0	1
-1.401	1	0	0	0	0	1	0
0.497335	1	0	0	0	0	0	1
-1.28933	1	0	0	1	0	0	0
-0.507666	0	1	0	0	0	0	1
1.05567	1	0	0	0	0	0	1
0.832336	0	0	1	0	0	0	1
-0.0609986	0	1	0	0	0	0	1
0.832336	1	0	0	0	0	1	0
-1.066	0	1	0	0	0	0	1
0.944003	1	0	0	0	1	0	0
0.944003	1	0	0	0	0	1	0
0.0506682	1	0	0	0	1	0	0
0.0506682	1	0	0	0	0	1	0
0.832336	1	0	0	0	1	0	0
-0.730999	1	0	0	0	1	0	0
1.16734	1	0	0	0	0	1	0
-0.730999	1	0	0	0	1	0	0
0.274002	1	0	0	1	0	0	0
0.720669	1	0	0	0	0	0	1
-0.395999	1	0	0	1	0	0	0
1.05567	1	0	0	0	0	1	0
-0.842666	0	1	0	0	1	0	0
-1.066	1	0	0	0	0	0	1
1.50234	1	0	0	0	0	1	0
0.497335	1	0	0	0	1	0	0
-1.736	0	0	1	0	0	0	1
0.162335	0	0	1	0	0	0	1
-0.395999	1	0	0	0	1	0	0
0.944003	1	0	0	0	0	0	1
0.720669	0	0	1	0	0	0	1
-0.284332	0	0	1	0	0	0	1
0.609002	0	1	0	0	0	0	1
-2.071	0	0	1	0	0	1	0
1.05567	0	0	1	0	0	0	1
-0.172665	1	0	0	0	0	0	1
-0.395999	1	0	0	0	0	0	1
0.162335	0	1	0	0	0	0	1
1.05567	0	1	0	0	0	0	1
0.274002	1	0	0	1	0	0	0
0.609002	0	0	1	0	0	0	1
0.720669	0	1	0	0	0	0	1
0.497335	1	0	0	0	0	1	0
-1.736	1	0	0	1	0	0	0
0.609002	0	1	0	0	0	1	0
-0.395999	0	0	1	0	0	1	0
1.05567	0	0	1	0	0	0	1
1.614	0	1	0	0	0	0	1
-0.619333	0	1	0	0	0	0	1
-1.28933	0	1	0	0	1	0	0
0.162335	1	0	0	0	1	0	0
-0.172665	0	0	1	0	0	1	0
-1.51267	1	0	0	0	0	1	0
-0.842666	0	1	0	0	0	0	1
-1.17767	1	0	0	0	1	0	0
1.16734	0	1	0	0	0	0	1
0.162335	0	1	0	0	0	1	0
-0.0609986	1	0	0	0	0	0	1
-0.954333	1	0	0	0	0	1	0
-0.507666	1	0	0	0	0	1	0
-0.730999	1	0	0	0	0	0	1
1.05567	1	0	0	0	0	1	0
-1.62433	1	0	0	0	1	0	0
-1.401	1	0	0	0	1	0	0
0.832336	1	0	0	0	0	0	1
-0.730999	0	1	0	0	0	0	1
0.944003	1	0	0	0	0	0	1
0.497335	1	0	0	1	0	0	0
-1.17767	1	0	0	1	0	0	0
-0.842666	1	0	0	0	1	0	0
1.50234	0	1	0	0	0	0	1
2.17234	1	0	0	0	0	0	1
-0.507666	0	1	0	0	0	0	1
-1.066	1	0	0	0	0	1	0
-0.842666	1	0	0	0	0	1	0
0.609002	0	0	1	0	0	0	1
-0.842666	1	0	0	0	0	1	0
-1.84767	1	0	0	0	0	1	0
0.609002	0	0	1	0	0	1	0
0.0506682	1	0	0	1	0	0	0
2.17234	0	1	0	0	0	0	1
-0.284332	1	0	0	0	1	0	0
-1.62433	1	0	0	0	0	1	0
0.720669	1	0	0	0	0	0	1
0.162335	1	0	0	0	0	1	0
-0.172665	1	0	0	0	1	0	0
-2.071	1	0	0	0	1	0	0
-0.507666	1	0	0	0	1	0	0
-0.395999	0	1	0	0	0	0	1
-1.401	1	0	0	0	1	0	0
-0.507666	0	1	0	0	0	1	0
0.609002	0	1	0	0	0	0	1
1.949	0	0	1	0	0	0	1
0.720669	1	0	0	0	1	0	0
-0.842666	1	0	0	0	1	0	0
0.385669	1	0	0	0	0	1	0
-1.066	1	0	0	0	1	0	0
0.274002	1	0	0	1	0	0	0
-1.401	0	1	0	0	1	0	0
-0.395999	1	0	0	0	1	0	0
-0.284332	0	0	1	0	0	0	1
1.50234	1	0	0	0	0	0	1
-0.619333	1	0	0	0	1	0	0
-0.172665	1	0	0	0	0	1	0
-1.17767	1	0	0	0	0	0	1
-0.284332	1	0	0	1	0	0	0
-1.066	1	0	0	0	0	1	0
-0.172665	1	0	0	0	0	1	0
-0.172665	1	0	0	0	0	1	0
0.385669	1	0	0	0	1	0	0
0.162335	0	0	1	0	0	1	0
2.06067	0	0	1	0	0	0	1
0.944003	0	0	1	0	0	0	1
-1.28933	1	0	0	0	1	0	0
0.609002	0	1	0	0	0	0	1
1.39067	1	0	0	0	0	1	0
-0.842666	0	1	0	1	0	0	0
-0.619333	0	1	0	0	0	0	1
-0.0609986	1	0	0	0	1	0	0
0.609002	0	0	1	0	0	0	1
1.279	1	0	0	0	0	0	1
-0.172665	1	0	0	0	0	1	0
-0.730999	1	0	0	1	0	0	0
0.274002	0	1	0	0	0	1	0
0.944003	0	1	0	0	0	1	0
0.832336	0	1	0	0	0	1	0
0.944003	1	0	0	0	0	1	0
0.385669	0	0	1	0	0	0	1
-0.619333	1	0	0	1	0	0	0
0.162335	1	0	0	0	0	1	0
0.0506682	1	0	0	0	0	1	0
-0.395999	1	0	0	0	1	0	0
-0.730999	0	1	0	1	0	0	0
-1.51267	1	0	0	0	0	0	1
-1.401	0	1	0	0	0	0	1
1.39067	0	0	1	0	0	0	1
-1.736	1	0	0	1	0	0	0
0.162335	0	1	0	0	0	0	1
0.497335	0	0	1	0	0	1	0
0.162335	0	0	1	0	1	0	0
-1.401	1	0	0	0	1	0	0
-0.284332	1	0	0	0	0	1	0
0.274002	1	0	0	0	1	0	0
1.50234	1	0	0	0	0	0	1
1.279	1	0	0	0	0	0	1
1.72567	0	1	0	0	0	0	1
-0.507666	1	0	0	0	0	0	1
0.609002	0	1	0	0	0	1	0
-0.507666	0	0	1	1	0	0	0
-1.28933	1	0	0	0	0	0	1
-1.066	1	0	0	0	0	1	0
0.609002	1	0	0	1	0	0	0
1.279	0	1	0	0	0	0	1
0.162335	1	0	0	0	0	1	0
-1.066	1	0	0	0	0	1	0
1.39067	0	1	0	0	0	0	1
-0.0609986	0	0	1	0	0	0	1
0.385669	0	1	0	0	0	0	1
-0.284332	1	0	0	1	0	0	0
-0.730999	1	0	0	1	0	0	0
0.944003	1	0	0	0	0	1	0
1.83734	0	1	0	0	0	0	1
-0.954333	1	0	0	1	0	0	0
1.614	0	0	1	0	0	0	1
0.832336	1	0	0	0	0	1	0
1.05567	1	0	0	0	0	0	1
-1.62433	1	0	0	1	0	0	0
-0.395999	1	0	0	1	0	0	0
0.385669	0	1	0	0	0	0	1
0.832336	1	0	0	0	0	1	0
-1.62433	1	0	0	0	1	0	0
-2.18267	1	0	0	0	1	0	0
1.614	0	0	1	0	0	0	1
1.16734	0	0	1	0	0	0	1
1.39067	0	0	1	0	0	0	1
0.720669	0	0	1	0	0	0	1
-0.954333	1	0	0	0	0	0	1
-1.84767	1	0	0	1	0	0	0
-1.066	1	0	0	0	0	1	0
-1.84767	0	1	0	1	0	0	0
0.274002	0	1	0	0	0	0	1
0.720669	1	0	0	0	1	0	0
1.614	0	0	1	0	0	0	1
0.274002	1	0	0	0	1	0	0
1.614	0	1	0	0	0	0	1
1.50234	0	0	1	0	0	0	1
-1.62433	1	0	0	0	1	0	0
-0.172665	0	0	1	0	1	0	0
-0.0609986	0	1	0	0	0	0	1
1.279	0	0	1	0	0	0	1
-1.28933	1	0	0	0	0	1	0
-0.395999	0	0	1	0	0	1	0
0.162335	1	0	0	1	0	0	0
-1.95933	1	0	0	1	0	0	0
-0.395999	1	0	0	0	0	1	0
-1.95933	0	1	0	1	0	0	0
-1.736	1	0	0	1	0	0	0
0.609002	0	0	1	0	0	0	1
-0.284332	1	0	0	0	0	1	0
-0.0609986	0	1	0	0	1	0	0
-0.619333	0	1	0	0	0	0	1
-1.28933	0	0	1	1	0	0	0
0.944003	0	0	1	0	0	0	1
0.274002	0	0	1	0	0	1	0
0.944003	0	0	1	0	0	0	1
0.832336	0	0	1	0	0	0	1
-0.842666	0	0	1	0	0	0	1
-0.730999	1	0	0	0	0	1	0
-0.172665	0	0	1	0	1	0	0
-1.28933	1	0	0	0	0	1	0
-0.395999	1	0	0	0	0	1	0
-1.736	1	0	0	1	0	0	0
1.05567	1	0	0	0	0	1	0
-1.62433	1	0	0	0	0	1	0
-1.62433	0	0	1	0	0	0	1
-0.172665	0	0	1	1	0	0	0
0.609002	1	0	0	0	1	0	0
0.720669	1	0	0	0	0	1	0
-0.619333	1	0	0	0	0	1	0
0.832336	0	1	0	0	0	1	0
1.949	0	0	1	0	0	0	1
1.50234	0	1	0	0	0	0	1
-0.395999	1	0	0	1	0	0	0
0.274002	1	0	0	0	1	0	0
1.16734	0	1	0	0	0	0	1
-1.401	1	0	0	1	0	0	0
-0.0609986	0	1	0	0	0	0	1
0.274002	1	0	0	0	0	1	0
1.05567	0	0	1	0	0	1	0
-0.507666	0	0	1	0	0	0	1
0.944003	1	0	0	0	1	0	0
-0.395999	0	1	0	0	0	0	1
1.72567	0	0	1	0	0	0	1
-0.172665	0	1	0	0	0	0	1
-1.401	0	1	0	0	0	1	0
-0.507666	1	0	0	1	0	0	0
-0.395999	1	0	0	0	0	1	0
-0.172665	1	0	0	0	0	1	0
-0.507666	1	0	0	0	0	1	0
0.497335	0	0	1	0	0	0	1
-1.066	1	0	0	1	0	0	0
-0.395999	0	0	1	0	0	0	1
-0.619333	0	1	0	0	1	0	0
-1.17767	0	1	0	0	0	0	1
1.16734				0	0	0	1
-0.172665	0	0	1	0	0	0	1
-1.066	1	0	0	0	0	1	0
0.720669	1	0	0	0	0	1	0
-0.507666	1	0	0	0	1	0	0
-0.954333	1	0	0	0	0	1	0
-1.28933	0	0	1	0	0	0	1
-0.172665
-1.51267	1	0	0	0	1	0	0
-0.730999	0	0	1	0	1	0	0
0.0506682	1	0	0	0	1	0	0
-0.284332	1	0	0	0	0	1	0
0.274002	1	0	0	0	0	0	1
-0.395999
-0.172665	0	1	0	0	0	0	1
0.274002	0	0	1	0	0	0	1
-0.0609986	1	0	0	0	0	1	0
0.609002	0	1	0	0	0	1	0
0.385669	0	1	0	0	1	0	0
0.274002	1	0	0	1	0	0	0
-0.730999	1	0	0	0	0	0	1
0.162335	0	1	0	0	0	0	1
-0.842666	1	0	0	0	1	0	0
1.949	0	0	1	0	0	0	1
0.832336	0	1	0	0	0	0	1
0.609002	0	0	1	0	0	0	1
-0.284332	0	1	0	0	0	0	1
0.832336	0	1	0	0	0	0	1
-0.842666	1	0	0	1	0	0	0
0.385669	0	1	0	0	0	1	0
-0.619333	0	1	0	0	0	0	1
0.497335	1	0	0	1	0	0	0
-1.28933	1	0	0	0	1	0	0
0.162335	0	1	0	0	0	1	0
0.497335	0	0	1	0	0	0	1
1.39067	0	1	0	0	0	0	1
-1.28933	0	1	0	1	0	0	0
-0.954333	1	0	0	0	0	1	0
1.50234	0	0	1	0	0	0	1
-0.842666	1	0	0	0	1	0	0
-1.95933	1	0	0	0	0	1	0
-0.507666	1	0	0	1	0	0	0
0.609002	0	1	0	0	0	0	1
1.279	1	0	0	0	1	0	0
1.39067	0	1	0	0	0	0	1
0.720669	1	0	0	0	0	1	0
0.0506682	1	0	0	0	0	1	0
-1.736	1	0	0	0	1	0	0
1.279	0	1	0	0	0	0	1
-0.284332	1	0	0	0	1	0	0
0.609002	0	0	1	0	0	0	1
0.385669	0	0	1	0	0	0	1
0.832336	0	0	1	0	0	0	1
-0.395999	0	0	1	0	0	0	1
1.279	1	0	0	0	0	1	0
-0.284332	1	0	0	0	0	0	1
0.0506682	0	0	1	0	0	1	0
-2.51767	1	0	0	1	0	0	0
-0.284332	1	0	0	0	1	0	0
0.944003	0	1	0	0	0	1	0
1.614	1	0	0	0	0	0	1
0.274002	0	0	1	0	0	0	1
0.832336	0	0	1	0	0	0	1
-0.172665	1	0	0	0	0	0	1
-0.172665	0	0	1	0	0	0	1
1.05567	0	0	1	0	0	0	1
-0.284332	0	0	1	0	0	0	1
-0.730999	1	0	0	0	0	1	0
-1.84767	1	0	0	1	0	0	0
-0.619333	1	0	0	1	0	0	0
1.279	1	0	0	0	1	0	0
-1.95933	1	0	0	1	0	0	0
0.162335	1	0	0	0	0	1	0
-1.62433	1	0	0	0	0	1	0
0.609002	0	0	1	0	0	0	1
1.83734	0	0	1	0	0	0	1
1.50234	0	1	0	0	0	0	1
-1.28933	1	0	0	0	0	0	1
0.274002	1	0	0	0	0	0	1
-0.954333	0	0	1	0	0	0	1
0.162335	1	0	0	0	0	1	0
1.39067	0	0	1	0	0	0	1
1.279	0	1	0	0	0	0	1
0.385669	0	0	1	0	0	0	1
0.385669	0	1	0	0	0	0	1
0.274002	0	1	0	0	0	0	1
-1.066	0	0	1	0	1	0	0
-2.62933	0	1	0	0	0	0	1
1.279	1	0	0	0	0	0	1
0.497335	0	0	1	0	0	0	1
0.0506682	0	1	0	0	0	0	1
-0.395999	1	0	0	1	0	0	0
-0.619333	0	1	0	0	0	0	1
1.16734	0	0	1	0	0	0	1
0.720669	0	0	1	0	0	0	1
1.72567	0	0	1	0	0	0	1
1.83734	0	0	1	0	0	0	1
-0.0609986	1	0	0	0	0	0	1
-0.172665	1	0	0	0	0	1	0
0.944003	1	0	0	0	0	1	0
0.385669	0	1	0	0	1	0	0
1.72567	0	0	1	0	0	0	1
-0.619333	0	0	1	0	0	0	1
-1.17767	1	0	0	1	0	0	0
-0.730999	1	0	0	0	1	0	0
-1.62433	0	1	0	0	0	1	0
-1.28933	1	0	0	1	0	0	0
1.05567	1	0	0	0	0	1	0
0.0506682	1	0	0	0	1	0	0
0.0506682	0	0	1	0	1	0	0
0.832336	1	0	0	0	1	0	0
-0.172665	1	0	0	0	0	1	0
-0.842666	0	1	0	0	0	0	1
-1.51267	1	0	0	0	1	0	0
-1.17767	1	0	0	1	0	0	0
0.274002	1	0	0	0	0	1	0
1.279	0	0	1	0	0	0	1
-1.28933	1	0	0	0	1	0	0
1.16734	1	0	0	0	0	0	1
0.609002	1	0	0	0	1	0	0
1.279	1	0	0	1	0	0	0
-1.066	1	0	0	0	0	0	1
0.385669	1	0	0	0	0	1	0
0.162335	1	0	0	0	1	0	0
0.497335	0	0	1	0	0	0	1
1.279	1	0	0	0	0	0	1
-1.066	0	0	1	0	0	0	1
0.720669	0	1	0	0	0	0	1
-0.507666	1	0	0	0	1	0	0
0.497335	1	0	0	0	0	1	0
0.162335	0	1	0	0	0	0	1
1.614	0	0	1	0	0	0	1
0.162335	0	0	1	0	0	0	1
0.274002	0	0	1	0	0	0	1
-0.172665	0	0	1	0	0	0	1
-0.842666	0	0	1	0	0	0	1
0.274002	0	0	1	0	0	0	1
-0.0609986	0	0	1	0	0	0	1
0.385669	0	0	1	0	0	0	1
0.385669	0	0	1	0	0	0	1
0.609002	0	1	0	0	0	0	1
-0.395999	1	0	0	0	1	0	0
0.274002	0	0	1	0	0	0	1
0.274002	0	1	0	0	0	0	1
0.720669	0	1	0	0	0	0	1
0.162335	0	1	0	0	0	0	1
1.16734	0	0	1	0	0	0	1
0.0506682	0	1	0	0	0	0	1
1.83734	0	1	0	0	0	0	1
1.279	0	1	0	0	0	0	1
-0.619333	0	1	0	0	0	0	1
1.39067	0	0	1	0	0	0	1
1.614	0	1	0	0	0	0	1
1.72567	0	1	0	0	0	1	0
1.72567	0	0	1	0	0	0	1
-0.842666	0	0	1	0	0	0	1
-1.84767	0	1	0	0	0	0	1
0.609002	0	1	0	0	0	0	1
0.385669	0	0	1	0	0	0	1
1.614	0	0	1	0	0	0	1
-0.284332	0	1	0	0	0	0	1
0.385669	0	0	1	0	0	0	1
0.385669				0	0	1	0
0.274002	0	1	0	0	0	0	1
1.16734	0	1	0	0	0	0	1
-0.395999	0	0	1	0	0	0	1
0.0506682	0	0	1	0	0	0	1
0.832336	1	0	0	0	0	1	0
1.39067	0	0	1	0	0	0	1
-0.172665	0	0	1	0	0	0	1

## Sheet: SI Fig 1
Supplementary Figure 1: Parents' beliefs about how parental investments affect child development at different time points in the Newborn program and home-visiting (HV) program
Newborn program								HV program
	Treatment group			Control group					Treatment group			Control group
date	mean	CI_low	CI_high	mean	CI_low	CI_high		date	mean	CI_low	CI_high	mean	CI_low	CI_high
Baseline	44.67234	43.49122	45.85346	43.98729	42.87989	45.09469		Baseline	48.07143	45.63186	50.511	46.5	43.31994	49.68006
6 months	53.05263	51.49985	54.60541	45.74359	44.53426	46.95292		30-36 months	59.6875	56.85981	62.51519	46.67567	43.48244	49.86892
7 months	52.064	50.27483	53.85317	46.62264	45.293	47.95228		36-42 months	58.63636	55.90149	61.37123	47.51429	43.8283	51.20028
12 months	51.58696	50.03631	53.1376	46.13613	44.82031	47.45194
18 months	49.81132	48.06114	51.5615	46.40854	45.12939	47.68768
